# Supplementary material for: Skin-Conformal Hydrogel-Based Electroencephalography Electrodes with Surfactant-Reorganized PEDOT:PSS
Source: Materials (Basel). 2025 Oct 19;18(20):4781. doi: 10.3390/ma18204781 (PMC12566280; doi:10.3390/ma18204781)
Supplement: Supplementary file 1 [file materials-18-04781-s001.zip]

Archive with 1 entries (1 files):
- materials-3910858-supplementary.pdf
